# Supplementary material for: Efficacy of Hip Strengthening on Pain Intensity, Disability, and Strength in Musculoskeletal Conditions of the Trunk and Lower Limbs: A Systematic Review with Meta-Analysis and Grade Recommendations
Source: Diagnostics (Basel). 2022 Nov 23;12(12):2910. doi: 10.3390/diagnostics12122910 (PMC9776732; doi:10.3390/diagnostics12122910)
Supplement: Supplementary file 1 [file diagnostics-12-02910-s001.zip]

Archive with 3 entries (3 files):
- Supplementary S1 PRISMA Checklist.pdf
- Supplementary S2 Search strategy.pdf
- Supplementary S3 Reports excluded.pdf
